# Supplementary material for: The Effect of Xanthohumol Derivatives on Apoptosis Induction in Canine Lymphoma and Leukemia Cell Lines
Source: Int J Mol Sci. 2023 Jul 21;24(14):11724. doi: 10.3390/ijms241411724 (PMC10380916; doi:10.3390/ijms241411724)
Supplement: Supplementary file 1 [file ijms-24-11724-s001.zip]

Archive with 1 entries (1 files):
- ijms-2501389-supplementary.tif
